# Supplementary material for: The Effect of Precipitation pH on Protein Recovery Yield and Emulsifying Properties in the Extraction of Protein from Cold-Pressed Rapeseed Press Cake
Source: Molecules. 2022 May 5;27(9):2957. doi: 10.3390/molecules27092957 (PMC9104397; doi:10.3390/molecules27092957)
Supplement: Supplementary file 1 [file molecules-27-02957-s001.zip]

Archive with 1 entries (1 files):
- molecules-1696251-supplementary.pdf
